# Supplementary material for: Mesenchymal stem cell-derived interleukin-28 drives the selection of apoptosis resistant bone metastatic prostate cancer
Source: Nat Commun. 2021 Feb 1;12:723. doi: 10.1038/s41467-021-20962-6 (PMC7851397; doi:10.1038/s41467-021-20962-6)
Supplement: Supplementary file 2 — Source Data [file 41467_2021_20962_MOESM2_ESM.xlsx]

## Sheet: Figure 1b
Figure 1b	# MSCs
	Contol	MYC CAP CM	PaIII CM
	19	137	157
	18	126	142
	27	159	139
	23	175	166
	18	143	177
	19	180	191

## Sheet: Figure 1c
Figure 1c	PaIII:MSC
Raw Values (RLU)		Control 1:1		Control 1:2	Control 2:1		Contorl 1:5		Control 5:1		Control 10:1		Control 1:10
	01:01:00	PaIII 5000	1:2	PaIII 3333	PaIII 6666	2:1	PaIII 1666	1:5	PaIII 8333	5:1	PaIII 9091	10:1	PaIII 909	1:10
	3910527	7043430	3013037	4597311	11516720	5791700	2312780	1678682	13134040	5553377	14899110	10677770	1249815	1018102
	3956885	7056757	3044840	5511994	11641350	5281729	2327366	1713594	11641350	6007675	16049240	9941183	1332440	1228267
	3859634	8721914	2453557	5499054	10977900	4946922	2304702	1458233	10977900	5790590	16355720	10504780	1058902	1169615
% Change compared to mean of control	1:10	1:5	1:2	1:1	2:1	5:1	10:1
	-16.14	-27.49	-42.09	-48.59	-49.1	-53.41	-32.29
	1.17	-25.98	-41.48	-47.98	-53.59	-49.6	-36.96
	-3.76	-37.01	-52.84	-49.26	-56.53	-51.42	-33.39

## Sheet: Figure 1d
Raw Data	10%CM	50% CM	90% CM	Control 10% CM	Control 50% CM	Control 90% CM
	5792476	3172146	61780	6807830	4938209	193891
	5920349	3382887	49659	7257088	4900849	131924
	5416497	3080602	48014	7375364	4899744	208461
% Inhibition	50% CM	10%CM	90% CM
	-35.44	-18.95	-65.31
	-31.14	-17.16	-72.01
	-37.3	-24.12	-73.04

## Sheet: Figure 1e
Figur 1 E

## Sheet: Figure 1f 
Figure 1f
	MYC-CAP	DU145	RWPE-1	PC32M	22RV1	LNCaP	C42B	V-CAP	BPH-1	PAIII	PREC
	-38.95	-21.67	-17.6	-1.88	19.26	14.09	46.37	10.43	22.06	-33.6	-6.98
	-21.6	-21.72	-39.9	-12.1	21.21	32.95	77.3	5.66	41.02	-29.79	-0.14
	-15.6	-19.96	-39.2	14.02	21.2	38.29	64.1	12.93	24.49	-41.7	-0.075
	MYC-CAP	DU145	RWPE-1	PC32M	22RV1	LNCaP	C42B	V-CAP	BPH-1	PAIII	PREC
Raw Data for each cell line	50% mMSC CM	50% H-MSC CM	50% HMSC CM	50% H-MSC CM	50% H-MSC CM	H-MSC CM	H-MSC CM	H-MSC CM
Data for graph presented is % of control	1.379	1.785	0.984	25418	1.226	1.004	1.654	0.487	1.306	56713	1.358
	1.771	1.784	0.718	22769	1.246	1.17	2.004	0.466	1.509	60004	1.458
Note some cell lines MTS data	1.906	1.824	0.727	29539	1.25	1.217	1.855	0.498	1.332	49815	1.449
Sone Cell line expressing luciferase RLU data	Control	Control	Control	Control	Control	Control	Control
	2.27	2.09	0.913	27345	1.013	0.682	0.926	0.437	1.018	91842	1.37
	2.251	2.307	1.369	26954	1.061	0.895	1.256	0.439	1.127	89570	1.346
	2.256	2.442	1.303	23417	1.012	1.063	1.208	0.447	1.066	74976	1.669
Mean of control	2.259	2.27967	1.195	25905.3	1.02867	0.88	1.13	0.441	1.07033	85462.7	1.46167
\

## Sheet: Figure 1g
Figure 1G
	Control	50% MSC CM	50% MC3T3 CM
	3052254	1662192	3107269
	2931734	2404611	3173313
	3019358	2177149	3920904
	3387706
	3321905
	3565284

## Sheet: Figure 1f
Figure1f
	Control	50% MSC CM
	1.392	1.113
	1.436	1.356
	1.462	1.297

## Sheet: Figure 2 b 
	PaIII							PaIII/MSC
Day 1	886	1660	2810	3190	1580	2160	1400	583	761	1030	1900	2800	2750	1570
Day 4	2830	429	16000	438	12900	8390	1840	3280	390	1870	5630	14400	5520	2370
Day 8	7050	216000	77700	653000	16400	687000	184000	636	1340	20600	17100	290000	121000	9410
Day 11	12500	17800	135000	396000	540000	701000	390000	456	798	37100	8330	2040	131000	1730
Day 15	11700	40800	797000	663000	1180000	1680000	1460000	628	375000	14100	41400	855000	997000	184000

## Sheet: Figure 2 c
	Day 11 PaIII	Day 11 PaIII/MSC	Day 15 PaIII	Day 15 PaIII MSC
	12500	456	11700	628
	17800	798	40800	375000
	135000	37100	797000	14100
	396000	8330	663000	41400
	540000	2040	1180000	855000
	701000	131000	1680000	997000
	390000	1730	1460000	184000

## Sheet: Figure 2d
Figure 2d
		PAIII+MSC	PAIII
		5.79	4.5
		1.4	2.99
		3.13	5.43
		3.94	1.08
		2.24
		3.44
		5.15
		3.9
		2.12

[truncated: 66 more sheets: Figure 2e, Figure 2g, Figure 2h , Figure 2 I , Figure 3 a, Figure 3b , Figure 3 c, Figure 3 d, Figure 3 e, Figure 3f, Figure 4 a, Figure 4 c, Figure 4 d, Figure 4 e, Figure 4 f , Figure 4 g, Figure 5 a, Figure 5 b, Figure 5 c, Figure 5 d …]
